# Supplementary material for: Lipid profile analysis of donkey milk during the lactation
Source: Front Nutr. 2025 Sep 19;12:1662407. doi: 10.3389/fnut.2025.1662407 (PMC12491274; doi:10.3389/fnut.2025.1662407)
Supplement: Supplementary file 2 [file Data_Sheet_1.xls]

## Sheet: Figure 1
Category	Metabolites_nums		%	Number
GP	PC	423	27.2552	964
	PE	273	17.5902
	PS	105	6.76546
	PA	52	3.35052
	PI	47	3.02835
	PG	41	2.64175
	CL	18	1.15979
	HBMP	3	0.193299
	BMP	2	0.128866
SP	SM	199	12.8222	356
	Cer	108	6.95876
	HexCer	41	2.64175
	GM3	7	0.451031
	SHexCer	1	0.064433
GL	TAG	84	5.41237	125
	DAG	38	2.44845
	DGTS	2	0.128866
	GlcADG	1	0.064433
FA	FA	86	5.54124	106
	ACar	20	1.28866
ST	CE	1	0.064433	1

## Sheet: Figure 4
Lactation stage	GP							Mean	SD	P
A	1.00915	1.00584	0.932418	0.980254	0.9355	1.13683		1	0.0747784	< 0.0001	a
B	0.240727	0.560802	0.822788	0.437527	0.524639	0.564789	0.405744	0.508145	0.178997		b
C	0.397794	0.224592	0.205625	0.216874	0.253174	0.216638	0.417634	0.276047	0.0913146		bc
D	0.168498	0.135009	0.240742	0.215709	0.244557	0.192581	0.25935	0.208064	0.0451488		c
E	0.18718	0.221033	0.0981699	0.108245	0.228307	0.225209	0.280279	0.192632	0.0669533		c
F	0.397786	0.385371	0.41466	0.258774	0.362988	0.339818	0.132134	0.327362	0.100157		bc
G	0.731045	0.225619	0.281117	0.27045	0.325117	0.163855	0.222666	0.317124	0.189586		bc
	SP
A	1.05731	1.06438	0.868173	1.10456	0.873849	1.03173		1	0.102626	< 0.0001	a
B	0.21119	0.423976	0.771188	0.372238	0.42182	0.470076	0.385418	0.436558	0.168829		b
C	0.352654	0.231741	0.165032	0.190822	0.229821	0.203181	0.32089	0.24202	0.069248		bc
D	0.137539	0.130188	0.19665	0.20333	0.249723	0.12586	0.233309	0.182371	0.0511545		c
E	0.189559	0.220725	0.0867012	0.116641	0.187002	0.234378	0.27123	0.186605	0.0651823		c
F	0.351381	0.302972	0.291723	0.223914	0.300686	0.265684	0.120974	0.265333	0.0745232		bc
G	0.521107	0.167768	0.199248	0.252535	0.263902	0.138181	0.185345	0.24687	0.128875		bc
	GL
A	0.722017	0.698646	1.13314	1.32822	1.46211	0.655867		1	0.353699	0.0132	b
B	1.17771	0.858531	0.598329	1.03063	0.750155	0.976816	1.01609	0.915466	0.194539		b
C	0.872329	0.959202	2.00488	1.54569	0.882506	1.6919	0.713247	1.23854	0.50033		ab
D	1.52183	2.74198	0.657632	1.29145	1.4091	1.46001	1.03988	1.44598	0.645138		ab
E		1.82506	3.33085	2.44627		1.00863	2.13905	1.73283	0.996051		a
F	0.617144	0.767261	1.43046	0.990652	1.01264	0.618205	2.44171	1.12544	0.645556		ab
G	1.52769	0.856411	0.599854	1.10234	1.21032	1.25917	2.04042	1.22803	0.465396		ab
	FA
A	1.08456	1.2813	0.749655	0.666467	0.769024	1.44899		1	0.320979	0.0093	ab
B	0.988049	0.891443	0.892547	0.876506	0.696303	1.01901	0.874877	0.891248	0.103429		ab
C	0.921495	1.08447	0.880154	0.828336	1.1197	0.993308	0.880366	0.958261	0.11077		a
D	0.864908	0.73048	1.07981	0.888191	1.07013	1.33273	1.12272	1.01271	0.199715		a
E	0.977845	0.713522	0.588466	0.762724	0.700029	0.684845	0.704403	0.733119	0.119948		b
F	0.820269	0.715109	0.889529	0.888783	0.834887	0.865276	0.830206	0.834866	0.0597167		ab
G	0.812241	0.841003	0.690882	0.804033	0.764611	0.826312	0.662978	0.771723	0.0693742		ab

## Sheet: Figure 8
	Lactation stage								Mean	SD	P
Itaconic acid	A	1.84988	1.17826	0.753938	1.0459	0.33847	0.833552		1	0.506371	0.0554
	B	2.19558	2.04206	0.984808	1.66002	2.09774	2.84381	1.91805	1.96315	0.563471
	C	2.89275	3.11072	1.79139	1.3399	1.37616	1.86987	1.56528	1.99229	0.71933
	D	2.76807	2.21549	1.25601	1.78992	1.65979	1.07931	2.70816	1.92525	0.665809
	E	6.71545	1.13951	3.27643	2.08825	2.14095	1.71404	1.30506	2.62567	1.93465
	F	1.77733	1.36675	1.50099	1.88234	4.09418	2.82429	6.97516	2.91729	2.02652
	G	5.46556	1.6974	1.15707	5.38695	3.93866	3.30258	2.74601	3.38489	1.6768
											0.0025
Persin	A	1.36816	1.66715	0.878366	1.20024	0.610518	0.275572		1	0.512252	b
	B	5.16435	1.92697	2.65841	5.32305	1.06738	2.38729	2.21072	2.9626	1.6367	a
	C	4.72456	4.64451	1.23763	3.46787	1.6326	5.45392	3.65498	3.54515	1.59392	a
	D	3.60379	3.11	6.20319	3.82532	2.9184	1.12075	6.63992	3.91734	1.92419	a
	E	5.58711	4.00502	0.660469	1.32601	4.89254	8.32509	3.90281	4.09986	2.5905	a
	F	3.08128	1.99556	3.06189	1.12516	1.06802	1.75757	1.05896	1.87835	0.891765	ab
	G	0.681313	0.923072	2.5806	2.86676	1.30404	1.10134	0.15729	1.37349	0.993896	ab
											< 0.0001
Tuliposide A	A	0.6271	0.961203	1.37221	0.431204	1.65846	0.949822		1	0.455789	b
	B	1.62142	2.99997	1.89796	2.56043	2.88751	2.94424	2.78672	2.52832	0.549557	a
	C	4.89626	2.64971	3.20659	2.73595	2.20752	3.24964	2.28972	3.03363	0.914498	a
	D	2.0861	1.6136	4.0514	2.22486	4.19703	10.0614	4.77758	4.14456	2.8795	a
	E	1.05123	1.64336	0.812508	0.865677	1.04753	0.964215	1.27621	1.09439	0.284956	b
	F	1.60857	1.44438	1.08913	1.46762	2.01651	0.892764	0.694556	1.31622	0.453243	b
	G	0.938212	1.822	1.48365	0.803333	1.00512	1.45307	0.730451	1.17655	0.410663	b
											0.288
Oleic acid	A	0.931951	1.51535	0.960948	0.507013	0.322669	1.76207		1	0.557549
	B	3.97291	0.939865	5.35976	1.6996	0.81797	1.52157	0.731203	2.14898	1.80162
	C	1.21766	1.76696	1.79516	0.487721	3.65093	10.443	1.32526	2.95524	3.44172
	D	0.688707	2.39011	8.80313	1.06636	2.88738	1.49238	2.08999	2.77401	2.76543
	E	1.63263	1.05971	2.04483	1.10367	2.51002	6.44777	0.481023	2.18281	1.99753
	F	4.64982	1.91386	3.11288	2.07412	2.95902	3.03799	0.520314	2.60971	1.28175
	G	5.65221	1.40151		4.40946	1.3689	3.45028	3.67697	3.32655	3.90049
											< 0.0001
Decanoic acid	A	1.44904	0.80962	1.28484	1.2367	0.497601	0.722193		1	0.375401	c
	B	1.59205	0.867108	1.45021	2.91435	1.5099	5.09864	0.772803	2.02929	1.5237	bc
	C	1.50186	1.81058	1.60558	2.11534	1.62918	3.06061	2.41033	2.01907	0.559931	b
	D	2.29626		2.65501	1.23743	1.81866	2.36696	2.10038	2.07912	0.497673	b
	E	1.20944	9.60261	1.05774	10.5618		9.25487	9.36896	6.84257	4.44632	a
	F	1.23069	1.97412		0.502115	0.645865	0.333558	0.376443	0.843799	0.642183	c
	G		0.501127	0.783171	0.478227	4.22379	0.425875	3.5374	1.65827	1.73949	bc
											0.001
lauric acid	A	2.16139	0.457086	0.840463	1.75036	0.392037	0.398657		1	0.769847	c
	B	1.75483	0.87549	3.58871	3.78947	2.20222	6.7835	0.707552	2.81454	2.12131	bc
	C	1.8868	2.00617	1.12046	3.09116	1.87109	4.08486	2.74697	2.40107	0.980839	b
	D	2.62511		2.39589	1.32002	2.10386	3.43907	2.84631	2.45504	0.7163	b
	E	1.18354	11.6459	1.46856	14.0341	1.00622	13.9976	12.8858	8.03168	6.42359	a
	F	1.66983	2.5318		0.64497	0.794236	0.442431	0.588755	1.112	0.820756	c
	G		0.590309	0.879826	0.473834	5.71738	0.35251	3.05581	1.84494	2.14825	bc
											0.7764
Myristic acid	A	0.810874	0.532791	0.477919	3.49595	0.329139	0.353327		1	1.23488
	B	0.988094	0.64529	1.74236	1.54248	1.17537	3.3637	0.538028	1.4279	0.959243
	C	1.05083	1.11421	0.686945	1.07171	0.978657	1.78616	1.30593	1.14206	0.339019
	D	1.00175		1.35935	0.882502	0.964361	1.31357	1.18448	1.11767	0.19672
	E	0.786664	2.52777	0.642289	4.72926	0.610812	4.37227	4.22021	2.55561	1.88719
	F	0.700502	0.927045	12.1214	0.609869	0.417935	0.397262	0.377803	2.22169	4.36988
	G	6.70644	0.595507	0.817545	0.447876	1.99031	0.409122	1.57497	1.79168	2.24864
											< 0.0001
Ascorbyl palmitate	A	0.820309	1.04772	0.982885	0.54899	0.926293	1.67381		1	0.373555	c
	B	2.37341	2.47257	1.52089	1.60944	2.72335	2.13197	1.98069	2.11605	0.445646	b
	C	2.39916	2.49238	1.96569	1.78409	2.86816	1.95637	2.71129	2.31102	0.415124	b
	D	2.22464	1.12849	3.43384	2.63799	2.31661	2.98132	2.86944	2.51319	0.735813	b
	E	2.26926	1.82175	0.785192	1.28015	2.55237	1.47012	1.05607	1.60499	0.643281	bc
	F	6.41769	8.57443	2.46573	10.1726	10.0291	3.44755	2.95178	6.29413	3.36994	a
	G	4.46724	9.84726	7.52525	3.55894	7.00077	2.40979	12.322	6.73304	3.54808	a
											0.0013
Carnitine	A	0.950066	1.0714	1.00332	0.553512	0.401624	2.02008		1	0.566668	a
	B	0.464891	0.360868	0.420356	0.228323	0.754775	0.441144	0.303855	0.424887	0.16738	b
	C	0.385226	1.05856	0.244749	0.40035	0.598681	0.348722	0.777802	0.54487	0.287503	ab
	D	0.269218	0.176843	0.273105	0.270728	0.401752	0.158928	0.546361	0.299562	0.134563	b
	E	0.595356	0.391616	0.203088	0.190857	0.519273	0.32048	0.233592	0.350609	0.159119	b
	F	1.07343	0.394178	0.272482	0.485423	0.694136	0.503985	0.420089	0.549104	0.264327	ab
	G	0.33247	0.58657	0.600729	0.469392	0.560363	0.381394	0.386413	0.473904	0.109916	b
											0.8254
Arachidonic acid	A	0.890144	0.889587	1.22946	1.75028	0.623804	0.616724		1	0.430873
	B	0.706693	0.607119	1.03534	0.775528	0.626576	2.76969	0.714497	1.03363	0.778552
	C	0.724563	0.695906	0.62239	0.922529	1.38426	1.06784	0.686711	0.872028	0.274681
	D	0.741305	0.868583	0.782916	0.599306	0.70337	0.989142	0.814773	0.785628	0.124233
	E	0.76832	0.767171	0.703689	0.682845	0.687399	0.665704	0.911322	0.740921	0.0853986
	F	0.594239	0.979888	1.52779	0.728322	0.850733	0.660751	0.664675	0.858058	0.323059
	G	1.73695	0.667306	0.726399	0.635931	0.694511	0.657109	0.722883	0.834441	0.399375
											0.0005
α-linolenic acid	A	1.12895	1.23553	1.06553	0.589108	0.691729	1.28914		1	0.291158	b
	B	2.12009	2.48957	1.46679	1.53564	2.27812	1.80586	1.85277	1.93555	0.378964	a
	C	2.15407	2.55717	1.74293	1.53702	2.80184	1.68706	2.8473	2.18963	0.551014	a
	D	1.94878	1.31199	2.78947	2.23865	1.82976	1.46971	1.96598	1.93633	0.489757	a
	E	2.5073	1.88519	1.37826	1.44202	2.64745	2.71001	0.872558	1.9204	0.720938	a
	F	2.24833	2.05059	2.2915	2.31883	2.23843	2.93409	1.59565	2.23963	0.396181	a
	G	2.47699	3.446	2.57865	1.79215	2.04437	2.1371	2.38361	2.40841	0.53179	a
											0.8808
Linoleic acid	A	1.56801	1.04982	0.672195	0.953984	1.03518	0.72081		1	0.320585
	B	0.865393	0.910135	1.13294	0.983772	0.754409	1.30039	0.450766	0.913972	0.272193
	C	0.970161	0.743366	0.582917	0.856693	1.03215	0.692856	1.03399	0.84459	0.177345
	D	0.579363	2.43041	0.998157	0.751686	0.550036	0.71946	0.652787	0.954556	0.667324
	E	0.611473	1.32369	0.327928	0.89662	0.779288	1.76121	0.795039	0.927892	0.474668
	F	0.964317	0.755592	5.26557	0.812279	0.744305	0.743999	0.440405	1.3895	1.71627
	G	4.3332	0.815696	0.523832	0.435923	1.30734	0.379883	1.5321	1.33257	1.39505
